# Supplementary material for: High Chromosome Number in hematological cancer cell lines is a Negative Predictor of Response to the inhibition of Aurora B and C by GSK1070916
Source: J Transl Med. 2011 Jul 15;9:110. doi: 10.1186/1479-5876-9-110 (PMC3146841; doi:10.1186/1479-5876-9-110)
Supplement: Additional file 1 — Additional Table S1. Response Data for treatment of cells with GSK1070916. Response is designated through evaluation of Cell Cycle Analysis (FACs), Ymin/T0 and EC50 values (See METHODS). Additional Table S2. Available Karyotype data for Cell lines treated with GSK1070916. Additional Table S3. Among cell lines with low native modal chromosome number (< 50), the estimated polyploidy in the subpopulation of cells are reviewed in terms of response to Aurora inhibition by GSK1070916. Additional Table S4. Background Genetics data for Cell lines treated with GSK1070916. Additional Table S5. Review of Cell lines in panel with low native chromosome number (< 50) and low polyploid in subpopulations (< = 5%). Additional Table S6. Percent inhibition from Kinase screen of GSK1070916 for human and mouse ABL oncogene at 0.3 uM and 10 uM [file 1479-5876-9-110-S1.XLSX]

## Sheet: Chart-Profile (Fig 1)
	AML	B-ALL	B-Cell lymphoma	Burkitt's	CML	Hodgkin's	LBCL	Myeloma	T-ALL	T-cell Lymphoma
Sensitive	4	3	1	3	4	0	4	0	1	0		20
Resistant	5	2	7	8	2	2	2	3	5	3		39
												59

## Sheet: Table S1 - Response
Table S1. Response Data for treatment of cells with GSK1070916. Response is designated through evaluation of Cell Cycle Analysis (FACs), Ymin/T0 and EC50 values (See METHODS).
CL Name	Cell Cycle Analysis (FACs)	Time Point (hr)	EC50 (nM)	Y min	T0 % Control	Cell Death (Ymin/t0)	Response Designation (FACs and Cell Death)	Doubling Time	FACS CV range in DMSO samples
JVM-3	Late	>96	1.6	3.3	5.3	0.622642	Resistant	Unavailable	10-15%
HL-60	Moderate	72	6	0	3	0	Sensitive	20	<10%
ALL-SIL	Late	>96	2	2	27	0.1	Discordant - Ambigous	20	16-25%
CCRF-SB	Moderate	72	1.9	15	11.6	1.2931	Discordant - Ambigous	20	10-15%
EB-2	Late	>96	2.3	19.8	2	9.9	Resistant	>96	10-15%
BC-3	Late	>96	26.7	0	3.5	0	Discordant - Ambigous	21	16-25%
1A2	Moderate	72	4.9	3.1	4.6	0.673913	Discordant - Ambigous	24	10-15%
Raji	Late	>96	2.95	26	1.2	21.6667	Resistant	Unavailable	16-25%
CRO-AP2	Late	>96	3	2	2	1	Resistant	24	10-15%
Jurkat	Late	>96	3	24	1	24	Resistant	Unavailable	<10%
DOHH-2	Late	>96	13.9	0.2	1.1	0.181818	Discordant - Ambigous	24	10-15%
Kasumi-2	Late	>96	5.6	1.5	11.7	0.128205	Discordant - Ambigous	24	10-15%
BC-2	Late	>96	74.6	0.5	3.1	0.16129	Discordant - Ambigous	26	16-25%
J.RT3-T3.5	Late	>96	6	34	1	34	Excluded due to clonality	30	10-15%
CML-T1	Late	>96	3.4	12.1	1.8	6.72222	Resistant	24	10-15%
KCL-22	Late	>96	4.4	26	1.7	15.2941	Resistant	24	<10%
ML-2	Late	>96	4.7	11.8	4	2.95	Resistant	36	na
THP-1	Late	>96	5	20	1	20	Resistant	Unavailable	10-15%
Pfeiffer	Late	>96	5	22	7	3.3	Resistant	Unavailable	16-25%
GA10	Early	24	4.4	0	0.6	0	Sensitive	30	10-15%
F-36P	Early	48	8	11	1	9.2	Discordant - Ambigous	30	16-25%
MOLT4	Late	>96	5	0	2	0	Discordant - Ambigous	30	10-15%
MOLT3	Late	>96	4.2	0	7	0	Discordant - Ambigous	30	10-15%
HSB-2	Late	>96	3	0	4.5	0	Discordant - Ambigous	30	10-15%
GDM-1	Moderate	72	20.7	2.9	5.5	0.527273	Sensitive	31	10-15%
OCI-AML3	Late	>96	5	2	1	1.4	Resistant	Unavailable	10-15%
CA-46	Late	>96	5.1	14.6	1.5	9.73333	Resistant	30	10-15%
CRO-AP5	Late	>96	5.2	9.8	5.5	1.78182	Resistant	36	10-15%
RPMI-8226	Late	>96	6	5	9	0.555556	Resistant	Unavailable	16-25%
NC-37	Late	>96	7	32.7	1.9	17.2105	Resistant	30	10-15%
CTV-1	Late	>96	7	30	3.3	9.1	Resistant	26-28	10-15%
MV-4-11	Moderate	72	7	0	5	0	Sensitive	36	10-15%
Jiyoye	Early	48	5	16.2	3.2	5.0625	Discordant - Ambigous	36	10-15%
MEC-1	Late	>96	7.1	20	4	5	Resistant	48	10-15%
CCRF-CEM	Late	>96	7.5	1	0.9	1.11111	Resistant	Unavailable	16-25%
SEM	Early	24 / 48	2.2	0	1.7	0	Sensitive	40	10-15%
P3HR-1	Late	>96	7.6	31	0.8	38.75	Resistant	Unavailable	16-25%
MJ	Late	>96	8	6	5	1.2	Resistant	30	na
MHH-PREB-1	Early	48	3.8	45	2	22.5	Discordant - Ambigous	48	16-25%
MOLT16	Early	48	4	0	5	0	Sensitive	60	10-15%
CEM/C1	Early	48	6.3	6.1	1.55	3.93548	Excluded due to clonality	72	10-15%
NAMALVA	Late	>96	8.6	11.5	1.65	6.9697	Resistant	Unavailable	#N/A
Daudi	Late	>96	3.5	1	8.5	0.117647	Discordant - Ambigous	168	16-25%
EB-3	Late	>96	8.6	32	0.4	80	Resistant	Unavailable	10-15%
KARPAS-231	Moderate	72	3.1	0	0.9	0	Sensitive	#N/A	10-15%
HUNS1	Late	>96	9	8	2	4	Resistant	36	na
PLB-985	Early	48	1	2	3.8	0.526316	Excluded due to clonality	Unavailable	10-15%
RL	Late	>96	9.9	18	3.3	5.45455	Resistant	Unavailable	16-25%
SKO-007	Late	>96	352	30.6	13.8	2.21739	Excluded due to clonality	Unavailable	10-15%
DB	Late	>96	10.7	21	0.9	23.3333	Resistant	30	10-15%
HuT 78	Late	>96	12	10	8	1.25	Resistant	40	26-35%
HH	Late	>96	15	37	4	9.25	Resistant	36	16-25%
BC-1	Late	>96	18	1	1	1	Resistant	105	16-25%
HS-Sultan	Late	>96	20.7	3	0.6	5	Resistant	48	10-15%
L-428	Late	>96	30.7	26.8	3.7	7.24324	Resistant	20	10-15%
BCP-1	Late	>96	31	8	4.8	1.66667	Resistant	21	10-15%
KG-1	Late	>96	32.8	36.9	16.6	2.22289	Resistant	30	10-15%
RC-K8	Late	>96	40	37	4.6	8.04348	Resistant	Unavailable	10-15%
TO 175.t	Late	>96	54	15	3	5	Resistant	Unavailable	16-25%
HEL 92.1.7	Late	>96	68	19	2	9.5	Resistant	36	10-15%
REC-1	Late	>96	77.3	13	17.5	0.742857	Resistant	40	16-25%
U266B1	Late	>96	532	10	13	0.769231	Resistant	Unavailable	26-35%
DND-41	Late	>96	732	2	9	0.2	Resistant	35	10-15%
TANOUE	Late	>96	1403	25	0.8	31.25	Resistant	Unavailable	10-15%
MEG-01	Early	48	45	5	6	0.833333	Sensitive	Unavailable	26-35%
MC116	Early	48	10.5	0.2	0.5	0.4	Sensitive	Unavailable	10-15%
SU-DHL-10	Early	24	10.5	0	0.1	0	Sensitive	Unavailable	10-15%
KU812	Early	48	8	1	3	0.333333	Sensitive	Unavailable	10-15%
SU-DHL-5	Early	48	5.8	0.1	1.1	0.0909091	Sensitive	Unavailable	10-15%
OCI-LY-19	Early	48	5	0	3	0	Sensitive	Unavailable	10-15%
BV173	Early	48	4.3	0.1	2.7	0.037037	Sensitive	Unavailable	10-15%
SU-DHL-16	Early	48	3.5	0.2	0.6	0.333333	Sensitive	Unavailable	10-15%
SR	Early	48	3.45	0	2.6	0	Sensitive	Unavailable	10-15%
ST486	Early	48	2.9	1	4.4	0.227273	Sensitive	Unavailable	16-25%
EM2	Early	48	2.7	0.8	3.5	0.228571	Sensitive	Unavailable	10-15%
NOMO-1	Early	24	2.2	0	4.2	0	Sensitive	Unavailable	10-15%
Toledo	Moderate	72	22.125	40	4.7	8.51064	Discordant - Ambigous	Unavailable	10-15%
OCI-M1	Moderate	72	21.6	30	5.8	5.17241	Discordant - Ambigous	Unavailable	16-25%
DG-75	Moderate	72	17.3	37	1.3	28.4615	Discordant - Ambigous	Unavailable	10-15%
K562	Early	48	15	21	1	21	Discordant - Ambigous	Unavailable	10-15%
EB-1	Moderate	72	8.2	31	1.7	18.2353	Discordant - Ambigous	Unavailable	10-15%
JM1	Late	>96	7.1	0	2.5	0	Discordant - Ambigous	Unavailable	16-25%
U-937	Early	48	7	15	2	7.1	Discordant - Ambigous	Unavailable	<10%
Farage	Moderate	72	7	7	7	0.9	Discordant - Ambigous	Unavailable	10-15%
RCH-ACV	Late	>96	6.9	0.4	0.9	0.444444	Discordant - Ambigous	Unavailable	10-15%
OCI-AML2	Late	>96	5	0	1	0	Discordant - Ambigous	Unavailable	<10%
SU-DHL-4	Early	48	5	2.8	1.5	1.86667	Discordant - Ambigous	Unavailable	10-15%
HD-MY-Z	Early	48	4.9	38.9	1.1	35.3636	Discordant - Ambigous	Unavailable	10-15%
SU-DHL-6	Late	>96	4.9	0.9	5.8	0.155172	Discordant - Ambigous	Unavailable	10-15%
EM-3	Late	>96	3.3	3.1	6	0.5	Discordant - Ambigous	Unavailable	10-15%
SKW-3	Late	>96	3	0	4.2	0	Discordant - Ambigous	Unavailable	16-25%
NALM-6	Late	>96	1.8	1.5	9.6	0.15625	Discordant - Ambigous	Unavailable	10-15%
SUP-B15	Early	48	1.5	0	8.4	0	Sensitive	Unavailable	10-15%
HT	Moderate	72	6.6	9	0.7	12.8571	Discordant - Ambigous	Unavailable	16-25%
NU-DUL-1	Late	>96	3	0	6	0	Discordant - Ambigous	Unavailable	10-15%

## Sheet: Table S2 - Karyotypes
Table S2. Available Karyotype data for Cell lines treated with GSK1070916.
Group	CL Name	Response Designation (FACs and Cell Death)	Polyploidy in Subpopulations	Modality	KRAS	NRAS	NOTCH1	TP53_AA_COSMIC	AURKA 208079_s_at	AURKB 209464_at	AURKC 211107_s_at	Karyotypes	Reference	Source
AML	CCRF-SB	Discordant			WT								#N/A	#N/A
AML	F-36P	Discordant	0.06	41								human flat-moded hypodiploid karyotype with 6% polyploidy - 41(40-43)<2n>XY, -3, -13, -16, -19, -21, -22, +2mar, ins(X;13)(p11;q?q?), del(3)(p13p24), add(5)(q11), dup(5)(q11q35), der(6)add(6)(p23)dup(6)(q25q27), der(7)add(7)(p13)add(7)(q12), add(9)(q35), der(9)del(9)(q11q34)inv(9)(p2?4;q34), der(10)t(8;10)(q24;p14)t(10;7)(q25;q12), del(11)(q14q21), der(21)t(10;21)(p14;p12) - sideline with dup(1)(…	Dumas et al.	DSMZ-Guide to LL
AML	OCI-AML2	Discordant	0.038	48	WT	WT	WT	WT				human hyperdiploid karyotype with 3.8% polyploidy - 48(43-49)<2n>XY, +6, +8, der(1)inv(1)(p36q31)t(1;6) (q13;p12), der(2)t(2;17)(p23;q24.1)del(2)(q14.2q36), der(3)t(1;3)(p36;p25), ins(3;2)(q21;q14.2q36), t(5;8)(q11.2;q24), der(6)t(1;6)(q31;p12)t(3;6) (q26;q24), inv(12)(p13.3q13.2), t(13;14)(q32/33;q24.2), der(17)t(2;17)(p23;q24.1) - sideline with +der(5) - carries apparent variant translocations …	#N/A	#N/A
AML	OCI-M1	Discordant											#N/A	#N/A
AML	KG-1	Resistant	0.045	45	WT	WT	WT	p.?	776.333	223.667	45.3333	hypodiploid with 4.5% polyploidy; 45(42-47)<2n> X/XY, -4, +8, +8, -12, -17, -20,+2mar, der(5;17)(q10;q10) del(5)(q?11q?13), dup(7)(q12q33), del(7)(q22q35),i(8q)x2, der(8)t(6;8)(p11;q22), der(8)t(8;12)(p11;q13), der(11)t(1;11)(q13-21;p11-p13), der(16)t (?12;16)(?p13;q13/21)	Kubonishi et al.	DSMZ-Guide to LL
AML	ML-2	Resistant		92	p.A146T	WT	p.P2515fs*4,p.P2515fs*4,p.?fs	WT	915.667	478	17.3333	92(84-94)<4n>XX, -Y, -Y, -7, -9, -10, -10, +11, +12, +12, +13, +13, -15, -16, -17, -17, +18, +18, -20, -20, +4mar, der(1)t(1;?)(p21;?)x2, del(6)(q23)x2, der(6)t(6;11)(q27;?q23)x2, ?der(11)t(6;11)(q27;?q23)/del(11)(q23)x2, der(11)t(11;?)(?11p11 11q23:)x2, der(11)t(11;?)(q11-13;?), dup(13)(q32 qter)x2, der(18)t(5;?;18)(q21;?;q11)x2	Lai et al.	DSMZ-Guide to LL
AML	OCI-AML3	Resistant	0	48								human hyperdiploid karyotype - 48(45-50)<2n>X/XY, +1, +5, +8, der(1)t(1;18)(p11;q11), i(5p), del(13)(q13q21), dup(17)(q21q25) - sideline with r(Y)x1-2	#N/A	Guide to LL Cell Lines 2010
AML	THP-1	Resistant		94	WT	p.G12S	WT	p.R174fs*3	1223	209.667	27	94(88-96)<4n>XY/XXY, -Y, +1, +3, +6, +6, -8, -13, -19, -22, -22, +2mar,add(1)(p11), del(1)(q42.2), i(2q), del(6)(p21)x2-4, i(7p), der(9)t(9;11)(p22;q23)i(9)(p10)x2, der(11)t(9;11)(p22; q23)x2, add(12)(q24)x1-2, der(13)t(8;13)(p11;p12),add(?18)(q21)	Tsuchiya et al.	DSMZ-Guide to LL
AML	HEL 92.1.7	Resistant			WT	WT							#N/A	#N/A
AML	HL-60	Sensitive	0.015	82	WT	p.Q61L	WT	p.M1_*394del	930.667	275.667	9.66667	flat-moded hypotetraploid, hypodiploid sideline with 1.5% polyploidy; 82(78-88)<4n>XX, -X, -X, -8, -8, -16, -17, -17, +18, +22, +2mar, ins(1;8)(p?31;q24hsr)x2,der(5)t(5;17)(q11;q11)x2, add(6)(q27)x2, der(9)del(9)(p13)t(9;14)(q?22;q?22)x2,der(14)t(9;14)(q?22;q?22)x2, der(16)t(16;17)(q22;q22)x1-2, add(18)(q21); sidelinewith -2, -5, -15, del(11)(q23.1q23.2)	Knuutila et al.	Guide to LL Cell Lines 2010
AML	MV-4-11	Sensitive	0	48	WT	WT	WT	WT	859.667	479.333	22.6667	48(46-48)<2n>XY, +8, +18, +19, -21, t(4;11)(q21;q23)	#N/A	Guide to LL Cell Lines 2010
AML	NOMO-1	Sensitive	0	47	p.G13D	WT	WT	p.C242fs*5				46-47<2n>XY, +8, -13, +mar, add(7)(q32), der(9)del(9)(p11p13-21)t(9;11)(p22;q23), t(9;13)(q13;q11), der(11)t(9;11)(p22;q23)	Kataoka et al.	DSMZ-Guide to LL
AML	GDM-1	Sensitive			WT	WT	WT	WT					Tagawa et al.	DSMZ-Guide to LL
AML	PLB-985	Sensitive, Excluded due to Clonality*	0.04	46					1413.33	247.333	12	human near diploid karyotype with 4% polyploidy - 46(44-50)<2n>X, -X, +6, dm, dup(1)(q21q41), del(3)(p21), del(6)(q21)x2	Helgestad et al.	DSMZ
B-ALL	Kasumi-2	Discordant	0.03	46								human hypodiploid karyotype with 3% polyploidy - 45(44-46)<2n>X, -Y, del(2)(p23.2/p21p23.1), t(3;14)(q27-28;q24), del(6)(q21), i(7q), del(13)(q1?3q1?4), der(19)t(1;19)(q23;p13) - sideline with idem 46, XY - carries der(19) partner of t(1;19) with E2A rearrangement confirmed by FISH	Westendorf et al.	DSMZ-Guide to LL
B-ALL	NALM-6	Discordant	0	46	WT	p.A146T	WT	WT				human near diploid karyotype - 46(43-47)<2n>XY, t(5;12)(q33.2;p13.2)	Matsuo et al.	DSMZ-Guide to LL
B-ALL	JVM-3	Resistant		90	WT	WT	WT	WT	623	818.667	56	near tetraploid, no clear mode; 87-93<4n>XXYY, +3, -7, -8, -10, +12, +12, -14, -19,-19, -20, -20	Melo et al.	DSMZ-Guide to LL
B-ALL	TANOUE	Resistant	0.12	48					913.667	1186.67	31.6667	hyperdiploid, 12% polyploidy; 47/48<2n>X, -Y/XYqh+, +7, +14, dup(1)(q21.1/21.2q23.1/23.2), t(2;4)(q2?2;q2?5), del(6)(q27), t(8;14)(q24;q32), del(13)(q34), add(22)(q13); extensive subclonal variation	El-Sonbaty et al.	DSMZ-Guide to LL
B-ALL	KARPAS-231	Sensitive	0.05	49								hyperdiploid, 5% polyploidy; 49(45-50)<2n>XX, +7, +9, +12, +20, add(1)(q43),t(3;11)(q27;q23), t(4;17)(p10;q10), t(8;9)(q24.32;p11), der(9)t(8;9)(q24.32;p11),der(9)t(4;9)(q?22;q21), der(12)t(10;12)(q21;q13.2), t(14;18)(q32;q21)	#N/A	Guide to LL Cell Lines 2010
B-ALL	SEM	Sensitive	0.015	45								hypodiploid with 1.5% polyploidy; 45(40-46)<2n>XX, -13, t(4;11)(q21;q23),del(7)(p14)	Kaltoft et al.	DSMZ-Guide to LL
B-ALL	SUP-B15	Sensitive	0	46								46<2n>XY, der(1)t(1;1)(p11;q31), add(3)(q2?7), der(4)t(1;4)(p11;q35), t(9;22)(q34;q11), add(10)(q25), ?del(14)(q23q31), der(16)t(9;16)(q11;p13)	Naumovski et al.	DSMZ-Guide to LL
B-cell lymphoma	BC-2	Discordant											Matsuo et al.	DSMZ-Guide to LL
B-cell lymphoma	BC-3	Discordant	0.1	68	WT	WT	WT	WT				human flat-moded hypertriploid karyotype with 10% polyploidy - 65-72<3n>XX, -X, -2, -4, +9, +9, -11, -13, +14, +16, -17, -17, -18, +19, +20, +20, +2-3mar, add(2)(p1?), del(3)(q2?2), der(5;7)(q10;q10), del(9)(p2?2p2?3), add(12)(q24) - sideline with del(2)(q2?), i(3q), add(7)(p22), add(8)(p12), add(11)(q22-24), i(?17p), i(17q) and extra numerical changes - matches published karyotype	Matsuo et al.	DSMZ-Guide to LL
B-cell lymphoma	DOHH-2	Discordant		47	WT	WT	WT	WT				human hyperdiploid karyotype - 47(43-48)<2n>XY, +7, der(8)t(8;18)(q24;q21), der(14)t(8;14)(q24;q32), der(18)t(14;18)(q32;q21) - earliest of a recent series of cell lines with cohabiting 8;14 (Burkitt or diffuse large cell lymphoma) and 14;18 (follicular lymphoma) translocations	#N/A	#N/A
B-cell lymphoma	HT	Discordant			WT	WT	WT	p.V216M,p.R273H					#N/A	#N/A
B-cell lymphoma	JM1	Discordant							1910.67	1308.33	11		#N/A	#N/A
B-cell lymphoma	MHH-PREB-1	Discordant	0.12	48	WT	WT	WT	WT	801.333	979.667	29	hyperdiploid with 12% polyploidy; 48<2n>XYY, +21, ?ins(2;2)(q21;p15p22),t(8;14)(q24;q32)	Tomeczkowski et al.	DSMZ-Guide to LL
B-cell lymphoma	NU-DUL-1	Discordant	0.04	45								human hypodiploid karyotype with 4% polyploidy - 45<2n>X, -Y, der(X)t(X;13)(p11.2;q13), del(3)(q26-28), der(5)t(X;5)(q26;q21), del(6)(p21p22), del(6)(q22), der(8)t(8;14)(q24;q32), add(11)(q23-24), der(14)t(8;14)(q24;q32)t(14;13)(q32;?q14)t(13;X)(?q13;p11.2), der(17)t(17;18)(q22;q21.1), der(18)t(5;18)(q21;q21.1)inv(5)(q21;q35), der(19)t(?17;19)(q22;q13.2) - carries semi-cryptic t(8;14) effecting I…	Epstein et al.	DSMZ-Guide to LL
B-cell lymphoma	U-937	Discordant		63	WT	WT	WT					human flat-moded hypotriploid karyotype - 63(58-69)<3n>XXY, -2, -4, -6, +7, -9, -20, -21, +3mar, t(1;12)(q21;p13), der(5)t(1;5)(p22;q35), add(9)(p22), t(10;11)(p14;q23), i(11q), i(12p), add(16)(q22), add(19)(q13) - carries t(10;11) (seen in AML M5) - t(1;5) resembles variant of t(2;5) (histiocytic lymphoma)	Sundström et al.	DSMZ-Guide to LL
B-cell lymphoma	BC-1	Resistant	0	49	WT	WT	WT	WT	355	299.667	18	49, XY, +7, der(3)t(1;3)(q11;q28)del(1)(q42), +inv(8)(p23q13), add(9)(q34),+der(12)t(9;12)(?;q22), der(15)t(4;15)(?q28;p13), der(16)t(15;16)(q15;p13)	Lok et al.	DSMZ-Guide to LL
B-cell lymphoma	CRO-AP2	Resistant	0.12	48	WT	WT	WT	WT	899.667	519	22.6667	hyperdiploid, 12% polyploidy; 48(47-48)<2n>X, +X, -Y, +12, add(?Y)(p11),add(1)(q43.1), der(15)t(8;15)(q11;q25), der(22)t(1;22)(q21;q13); sideline withadd(9)(q13)	#N/A	Guide to LL Cell Lines 2010
B-cell lymphoma	CRO-AP5	Resistant	0.12	47	WT	WT	WT	WT	795.667	438.333	30.3333	hyperdiploid, 12% polyploidy; 44-49<2n>X, -Y, +8, +2mar, del(4)(q25), add(8)(p11),dup(12)(q11q14), del(14)(q24); sideline with i(8q)	#N/A	Guide to LL Cell Lines 2010
B-cell lymphoma	RC-K8	Resistant	0.04	47								flat-moded hyperdiploid with 4% polyploidy; 47(42-49)<2n>XY, -13, -15, +2 mar,der(Y)t(Y;5)(qter;?p15), der(?1)t(1;13)(p32;q11)del(1)(q11), del(2)(p11p13), dup(2)(p13p16), add(3)(q2?), der(5)?inv(5)(q15q32)add(5)(q32), inv(5)(p?13q?32), add(7)(q31), der(8)(t(8;8)(p12;q11), del(9)(p24)x2, der(10)t(9;10)(?p24;p11), t(11;14)(q23;q32), der(14)t(X;14)(p11;p11), der(15)(t(X;15)(p11.3;p11), add(17)(p11),…	Jack et al.	DSMZ-Guide to LL
B-cell lymphoma	REC-1	Resistant	0.25	44					791.667	1131.33	39.6667	highly rearranged flat-moded near-diploid karyotype with 25% polyploidy;41-47<2n>XY/XXY, -2, -8, +11, +12, -13, -22, add(5)(p15), i(7q), add(9)(p22),der(9)t(9;17)(q3?1;q11-12), add(10)(q24-q25), add(11)(q11), t(11;14)(q13;q32),add(12)(q22), der(12)t(8;12)(q11;p12), der(12)t(12;16)(p11;p11), der(16)t(16;17)(p11;?q25)t(2;16)(p1?2;q2?1), der(16)t(16;22)(p13;q11), add(17)(q25)x2; neartetraploid sidel…	Kubonishi et al.	DSMZ-Guide to LL
B-cell lymphoma	RL	Resistant		51	WT	WT	WT	WT	1004.67	560.333	12.3333	RL-7: 51, XY, +7, +8, +21, +del(12)(q21;q24.3), 14q+, t(14;18)(q32;q21), t(17;19)(q11;q13.3)	Th'ng et al.	DSMZ-Guide to LL
B-cell lymphoma	BCP-1	Resistant			WT	WT							Morand et al.	DSMZ-Guide to LL
B-cell lymphoma	OCI-LY-19	Sensitive	0.04	46								human hyperdiploid karyotype with 4% polyploidy - 48(46-52)<2n>X, -X, +6, +6, +8, t(4;8)(q3?2;q?24), del(6)(q15)x2, r(8)(??), t(14;18)(q32;q21), add(18)(q23) - carries t(14;18) effecting IGH-BCL2 juxtaposition Molec. Genetics:	#N/A	Guide to LL Cell Lines 2010
Burkitt's	1A2**	Discordant							884.333	701.667	36.3333		#N/A	#N/A
Burkitt's	Daudi	Discordant	0.2	46	WT	WT	WT	p.G266E	619.333	1295.33	26.6667	human near diploid karyotype with 20% polyploidy - 46(45-48)<2n>XY/XXY, +7, -9, t(8;14)(q24;q32)	Carbone et al.	DSMZ-Guide to LL
Burkitt's	DG-75	Discordant	0.06	46	WT	WT	WT	p.R283H				human near diploid karyotype with 6% polyploidy - 46<2n>XY, t(8;14)(q24;q32)	Al Saati et al.	DSMZ-Guide to LL
Burkitt's	EB-1	Discordant	0.15	47								human hyperdiploid karyotype with 15% polyploidy - 47(44-48)<2n>XX/XXX, +7, t(8;14)(q24;q32), der(11)t(11;?)(q22;?), der(19)t(19;?)(q13;?) - sideline carries additional ch 2	#N/A	#N/A
Burkitt's	Jiyoye	Discordant	0.13	45	WT		WT		857	829.333	59.6667	flat-moded near-diploid with 13% polyploidy; 42-48<2n>XY, der(7)t(1;7)(q32;q32),t(8;14)(q24;q32), i(9p), der(14)t(9;14)(q11;q32), +0-2mar	Kadin et al.	DSMZ-Guide to LL
Burkitt's	CA-46	Resistant	0.03	46	WT	WT	WT	p.R248Q	970	753.333	32.3333	near diploid with 3% triploidy; 46(45-48)<2n>X/XY, dup(1)(q21q32), dup(7)(q12q22),t(8;14)(q24;q32); additional rearrangements present in sideline, t(6;13)(p21;q32),del(11)(p11); supernumerary dmin present in 25%	#N/A	Guide to LL Cell Lines 2010
Burkitt's	EB-2	Resistant	0.041	80	WT	WT	WT	p.G244D	982.667	845.667	66.6667	This is a hypertriploid human cell line with the modal chromosome number of 80, occurring in 30% of cells and polyploidy at 4.1%. Most cells had a chromosome number ranging between 79 and 85. Seven marker chromosomes were common to all cells, including der(14)t(8;14) (q22;q24) (two copies), i(5p), der(6)t(3;6) (p21.1;p21.1), der(11)t(7;11) (q11.23;q23.1) and two others. Four other marker chromoso…	Lambrechts et al.	NCBI-SKY
Burkitt's	NAMALWA	Resistant	0.04	44	WT	WT			658.333	445	15.3333	hypodiploid with 4% polyploidy; 44(43-46)<2n>X, -Y, -5, -6, +7, -10, -13, -21, +3mar,ins(1;?)(p11;?), ins(3)(q11q29), der(5)t(1;5)(q25;q35), del(8)(p22),der(14)t(14;?)(p11;?), der(15)t(15;21)(p11;q11); a supernumerary ring or fragmentpresent in 8% cells; Namalwa marker present	Matsuo et al.	DSMZ-Guide to LL
Burkitt's	Raji	Resistant	0.12	89	WT	WT	WT	p.R213Q	651	679.667	23.3333	flat-moded hypotetraploid with 12% polyploidy; 89(80-91)<4n>XXYY, -4, -9, -12, -16,-18, -21, +3mar, add(4)(q35), add(6)(q27)x2, t(8;14)(q24;q32), der(8)t(8;14)(q24;q32)add(8)(?p12), del(9)(p23), der(14)t(8;14)(q24;q32)	Pandrau et al.	DSMZ-Guide to LL
Burkitt's	EB-3	Resistant			WT	WT	WT	WT					#N/A	#N/A
Burkitt's	HS-Sultan	Resistant											#N/A	#N/A
Burkitt's	NC-37	Resistant			WT	WT							#N/A	#N/A
Burkitt's	P3HR-1	Resistant			WT	p.Q61K							#N/A	#N/A
Burkitt's	GA10**	Sensitive	0	46		WT	WT		933	918	81.6667	The reported karyoype was 46, XY, dup(1) (pter to q32::q21 to qter), t(8;14) (q24.1; q32), -10, +der(10)t(Y;10)(q12:q26), -21, +der (21) t (?; 21) (?; p11). In addition a few cells lacked a second chromosome 21 and carried an additional der(21) t(?;21) (?;q22). The Vh segment in this cell line was Vh4-34 (Vh 4.21).	Seshadri et al.	NCBI-SKY
Burkitt's	MC116	Sensitive	0.015	46	WT	WT	WT	p.C238Y	911.667	1021.67	34	near diploid, 1.5% polyploidy; 46(37-46)<2n>XY, dup(1)(q21q32), t(8;14)(q24;q32),del(10)(q23)	Zamo et al.	DSMZ-Guide to LL
Burkitt's	ST486	Sensitive			WT	WT	WT	p.R158H,p.N239D	898.667	1232.33	19.3333		#N/A	#N/A
CML	EM-3	Discordant	0	73								human hypertriploid karyotype - 73(69-77)<3n>X, -X, -X, t(9;22)(q34;q11), i(17q)	NA	DSMZ- Catalog
CML	K562	Discordant	0	65	WT	WT	WT	p.Q136fs*13	1302.33	494.333	62	61-68<3n>XX, -X, -3, +7, -13, -18, +3mar, del(9)(p11/13), der(14)t(14;?)(p11;?),der(17)t(17;?)(p11/13;?), der(?18)t(15;?18)(q21;?q12), del(X)(p22)	#N/A	#N/A
CML	KCL-22	Resistant	0.033	51			WT					hyperdiploid karyotype with 3.3% polyploidy; 51(47-51)<2n>X, -X, +1, +6, +8, +8,+14, +22, del(1)(p22), t(9;22)(q34;q11), add(17)(p12-13), i(21q), der(22)t(9;22)(q34;q11); carries Phx2	Beran et al.	DSMZ-Guide to LL
CML	MEC-1	Resistant	0.1	46					913.667	464	20.6667	near-diploid, 10% polyploidy; 46(44-47)<2n>XY, -2, +7, -12, +1-2mar, t(1;6)(q22-23;p21), add(7)(q11), der(10)(10pter q22::?::2q11 qter), del(17)(p11); smallacf/mar present in most cells	#N/A	Guide to LL Cell Lines 2010
CML	BV173	Sensitive	0	47	WT	WT	WT	WT	1208	662	34.3333	47(46-48)<2n>X/XY, -9, +22, +mar, add(1)(q42), add(8)(p23), t(9;22)(q34;q11),der(22)t(9;22)(q34;q11), der(?)t(9;?)(?p11;?)	Bertrand et al.	DSMZ-Guide to LL
CML	EM2	Sensitive		74	WT	WT	WT	p.R248Q	687.333	266	193	hypertriploid with hypotetraploid sideline; 74(70-86)<3n>X, -X, -X, +3, +4, +6, +6, +6,+8, -9, +11, -14, -14, +15, +17, -19, +21, +22, +mar, der(5)t(5;?)(q13-15;?),der(9)t(9;22)(q34;q11), i(17q)x2	#N/A	Guide to LL Cell Lines 2010
CML	KU812	Sensitive	0.08	61	WT	WT	WT	WT	862.667	306.333	76.6667	hypotriploid with 8% polyploidy; 61(58-62)<3n> XYY, -2, -3, -5, +6, -7, +8, -10, -12,-16, -17, -18, +19, -20, t(9;22)(q34;q11)x2, i(11q), i(17q)	Smith et al.	DSMZ-Guide to LL
CML	MEG-01	Sensitive	0.12	54	WT	WT	WT	WT	917	373	69	hyperdiploid with 12% polyploidy; 54(53-56)<2n>XY, +6, +19, +19, +21, +3-4mar,t(1;15)(p13;p13), ?inv(3)(p25q26), i(4q), add(5)(p15), der(9)t(9;22)(q34;q11)x2,add(10)(p14), dup(13)(q13q33-34), add(14)(p11), der(22)t(9;22)(q34;q11); r/dmin x1present at 57%; sideline i(5)(q10)del(5)(q11q13) instead of add(5)	Möller et al.	DSMZ-Guide to LL
Hodgkin's	HD-MY-Z	Discordant	0.24	53	WT	p.G13D	WT	p.Y234fs*2	1422.33	629	28.3333	highly rearranged, hyperdiploid with 24% polyploidy; 52-55<2n>X /Xdel(X)(p11), +1,+2, +5, +6, +8, +9, -17, -17, -18, +19, +20, +21, +22, +2mar, der(1)t(1;3)(q32;p21),der(2)t(2;?10)(p25;q22), add(3)(q27), del(4)(q22), i(5p), i(5q), der(5)t(5;8)(p14.1;p12), del(6)(q15), add(7)(p15), add(7)(p11), del(8)(q11), der(9)add(9)(p24)add(9)(q21), der(10)add(10)(p11)add(10)(q22), add(11)(q24), i(13q),der(13)…	#N/A	#N/A
Hodgkin's	L-428	Resistant	0.1	94	WT	WT	WT	WT	913	1273.67	49.3333	flat-moded hypertetraploid with 10% polyploidy; 94(75-99)<4n> XXXX, +2, -5, +6, -9,-9, +12, -13, +17, +4mar, +2r/dmin, del(1)(q13), der(2)t(2;4)(p14;q21)x2-3,add(5)(p11), add(6)(q24/25)x2, add(7)(q35)x2, del(7)(p14), add(9)(p22), del(11)(q22.3), del(12)(q21)x1-2, add(13)(p11)x2, add(14)(q32)x2, der(16)t(16;?)(q24;?)t(1;?)(q11;?), del(17)(p12), del(21)(q21.2)x2	#N/A	Guide to LL Cell Lines 2010
Hodgkin's	TO 175.t **	Resistant											#N/A	#N/A
Large BCL	Farage	Discordant											Gu et al.	DSMZ-Guide to LL
Large BCL	SU-DHL-4	Discordant	0.04	50								hyperdiploid, 4% polyploidy; 50(47-51)<2n>XY/XXY, +3, +7, +8, +12, +13, -16, +18,der(3)t(3;3)(p2?4;p1?2), der(8)t(3;8)(p1?2;q12)?inv(3)(p1?p2?), der(12)t(3;12)(p1?;q24)add(3)(p2?4), add(13)(p11), t(14;18)(q32.3;q21.1), add(16)(p13),der(18)t(14;18)(q32.3;q21.1	Epstein et al.	DSMZ-Guide to LL
Large BCL	SU-DHL-6	Discordant	0.02	47								human hyperdiploid karyotype with 2% polyploidy - 47(42-48)<2n>X, -Y, +6, +7, del(4)(q23), del(6)(p21.3p22.2), i(6p), del(7)(q?22q?32), der(8)t(8;9)(q24;p13), der(9)t(8;19;9)(q24;q13;p13), dup(11)(q24q25), t(14;18)(q32;q21), der(22)t(?7;22)(?q32;p11) - sideline with dic(8;9)(q24;p13), ider(8)(q10)t(8;9(q24;p13) - matches published karyotype - carries t(14;18) effecting IGH-BCL2 fusion	Epstein et al.	DSMZ-Guide to LL
Large BCL	Toledo	Discordant											#N/A	#N/A
Large BCL	DB	Resistant		80	WT	WT	WT	p.R248Q	645.333	515.333	25.3333	hypertriploid; 80(79-81)<3n>XXXYY, -3, +7, +7, +8, -9, +11, -13, +16, +18, +20,+20, +20, +21, +22, +mar, der(4)t(X;4)(q11;p13), add(5)(q11), t(10;20)(q24;p11),?inv(13)(q21.2q32), t(14;18)(q32;q21), del(16)(p13.2), der(18)t(14;18)(q32;q21)	Erben et al.	DSMZ-Guide to LL
Large BCL	Pfeiffer	Resistant											#N/A	#N/A
Large BCL	SR	Sensitive	0	49	WT	WT	WT	WT	1367.33	676	37	40~58<2n>, XY, +X[2], +1[7], der(1;22)(q10;q10)t(1;13)(q4?2;q?32)[10], der(2)inv(2)(p24q14)t(2;5)(q14;q34)[9], +5[2], der(5)t(2;5)(?;q34)[10], +7[10], +7[2], inv(8)(p23q21?.2)[7], +13[2], +14[2], +20[3], -22[9]	Daibata et al.	NCBI-SKY
Large BCL	SU-DHL-10	Sensitive	0	47					818.667	883.333	151.333	flat-moded hyperdiploid; 47(43-48)<2n>XY, +7, der(8)t(X;8)(q25;p23)t(8;X)(q24;q26)t(X;14)(q28;q32), del(10)(q22q24), der(11)t(Y;11)(q11;q25), der(14)t(8;14)(q24;q32), der(18)t(14;18)(q32;q21)	Epstein et al.	DSMZ-Guide to LL
Large BCL	SU-DHL-16	Sensitive	0.03	47								flat-moded hyperdiploid with 3% polyploidy; 47(44-49)<2n>XXY, +10, -13, +15,t(1;5)(q31;q21), add(2)(q21-22), der(2)t(2;2)(q3?7;q21-22)t(2;10)(p25;q24),der(10)t(2;10)(p25;q24)x2, del(12)(p12)dup(12)(q11q22), der(14)t(13;14)(q11;p11)t(14;18)(q32;q21), add(15)(q23)x2, i(17q), der(18)t(14;18)q32;q21)	Epstein et al.	DSMZ-Guide to LL
Large BCL	SU-DHL-5	Sensitive	0.015	47								hyperdiploid with 1.5% polyploidy; 47(41-48)<2n>XX, +12, del(6)(q13), del(12)(q13);sideline with del(6)x2	Epstein et al.	DSMZ-Guide to LL
Myeloma	SKO 007	Excluded due to Clonality*											#N/A	#N/A
Myeloma	RPMI-8226	Resistant	0.075	65	p.G12A	WT	WT	p.E285K	731	361	12	flat-moded hypotriploid with 7.5% polyploidy; 62-67<3n>XXY, -1, +5, +6, +7, -8, -9,-10, +11, -12, -13, -14, +16, +18, -19, +21, -22, der(1)t(1;1)(p36.3;q11-12),add(3)(q27-29)x2, del(4)(p14p15.4), der(5;6)(q10;p10)x1-2, del(5)(q32), del(6)(q15),add(9)(p24), add(11)(p15), del(11)(q25), der(14)t(1;14)(q11-12;q32)x2,del(15)(q11.2q14)x2, add(16)(q23-24), der(17)t(?8;17)(q21.2;q25), del(22)(q13.2)	#N/A	Guide to LL Cell Lines 2010
Myeloma	U266B1	Resistant							806.333	233	11.6667		#N/A	#N/A
Myeloma	HUNS1**	Resistant			WT	WT			1674.33	212.333	55.6667		#N/A	#N/A
Other	RCH-ACV	Discordant	0.02	47								human flat-moded hyperdiploid karyotype with 2% polyploidy - 43-50<2n>XX, +8, t(1;19)(q23;p13.3) - sideline with idem, +16, +der(19)t(1;19) - carries t(1;19) effecting E2A-PBX1 fusion - matches published karyotype	Pulvertaft	DSMZ-Guide to LL
T-ALL	ALL-SIL	Discordant	unannotated	93	WT	WT	p.L1594P,p.L2458V,p.V2474fs*5					90-95<4n>XX/XXYY, +6, +8, +8, t(1;13)(p32;q32)x2, del(6)(q25)x2, del(9)(?p23p24)x2, t(10;14)(q24;q11.2)x2, add(17)(p11)x2 - sideline with idem, -20, -20 - carries t(10;14) effecting HOX11-TCRD juxtaposition - matches published karyotype	Higa et al.	DSMZ-Guide to LL
T-ALL	HSB-2	Discordant	0.04	46			WT					human pseudodiploid karyotype with 4% polyploidy - 46(42-46)<2n>XY, t(1;7)(p34;q35), carries t(1;7) effecting LCK-TCRB fusion, resembles published karyotype	#N/A	#N/A
T-ALL	MOLT3	Discordant	0	98	WT	p.G12C	p.L1601P,p.P2515fs*4					human hypertetraploid karyotype - 98(94-101)<4n>XXYY, +6, +7, +8, +8, +17, +20, del(6)(q16)x2, der(7)t(7;7)(p15;q11)x2 - identity confirmed	#N/A	#N/A
T-ALL	MOLT4	Discordant	0	82	p.P2515fs*4,p.L1601P	p.P2515fs*4,p.L1601P	p.P2515fs*4,p.L1601P	p.R306*	998.667	737.333	25.6667	human flat-moded hypertetraploid karyotype - 89-99<4n>XXYY, +4, +7, +8, +20, +20, del(6)(q16)x2, der(7)t(7;7)(p15;q11)x2 - closely related to MOLT-3	Drexler &amp; Minowada	DSMZ-Guide to LL
T-ALL	SKW-3	Discordant	0.04	46			p.Q2460*					human near diploid karyotype with 4% polyploidy - 46(43-48)<2n>XY, +8, -14, t(3;3)(q11;q27), der(8)t(8;14)(q24;q11)x2, t(8;11)(p21;p12), der(12)t(12;?)(q24;?), der(14)t(8;14)(q24;q11)	NA	DSMZ- Catalog
T-ALL	J.RT3-T3.5	Resistant, Excluded due to Clonality*
T-ALL	CEM/C1	Resistant, Excluded due to Clonality*			p.G12D	WT							#N/A	#N/A
T-ALL	CCRF-CEM	Resistant		90	p.G12D	WT	p.R1595>PRLPHNSSFHFLR	p.R175H,p.R248Q	992.667	995.667	51.6667	near-tetraploid, extensive subclonal variation; 90(88-101) <4n>XX, -X, -X, +20, +20,t(8;9)(p11;p24)x2, der(9)del(9)(p21-22)del(9)(q11q13-21)x2; sideline with +5, +21,add(13)(q3?3), del(16)(q12)	Tokumine et al.	DSMZ-Guide to LL
T-ALL	CML-T1	Resistant		92	WT	WT	WT	WT	2052.67	235.667	49.6667	near tetraploid, with diploid sideline; 92<4n>XXXX, t(6;7)(q24;q35)x2, del(11)(q22.3)x2	Fugman et al.	DSMZ-Guide to LL
T-ALL	CTV-1	Resistant	0.09	92	p.S2524*,p.S2524*,p.S2524*	p.S2524*,p.S2524*,p.S2524*	p.S2524*,p.S2524*,p.S2524*	WT				human near tetraploid karyotype with 9% polyploidy - 92(89-94)<4n>XX/XXY/XXYY, -1, +6, +6, -17, t(1;7)(p34.2;q34)x2, del(3)(p21), i(6q)x2, t(12;16)(q24.32;q11)x2	NA	DSMZ- Catalog
T-ALL	DND-41	Resistant	0.12	92	WT	WT	p.L1594P,p.D1610V					human flat-moded near-tetraploid karyotype with 12% polyploidy - 92(86-98)<4n>XXYY, -9, -15, +20, +mar - resembles published karyotype	Ishii et al.	DSMZ-Guide to LL
T-ALL	Jurkat	Resistant	0.078	87	WT	WT	WT		911.667	666.667	46	human flat-moded hypotetraploid karyotype with 7.8% polyploidy - 87(78-91)<4n>XX, -Y, -Y, -5, -16, -17, -22, add(2)(p21)/del(2)(p23)x2 - sideline with additional der(5)t(5;10)(q11;p15), del(9)(p11)	Andersson et al.	DSMZ-Guide to LL
T-ALL	MOLT16	Sensitive	0	45	WT	WT	WT	WT	1399.33	906.667	30.6667	45, XX, -7, -9, -15, t(3;11)(q26;p14), t(8;14)(q24.1;q11.2), +der(7)t(7;7)(qter p15::q11.2 qter), dup(9)(pter p13::p24 qter), der(15)t(15;9)(qter p1?1: :q1?1 qter)	#N/A	Guide to LL Cell Lines 2010
T-cell lymphoma	HuT 78	Resistant		76	WT	p.Q61K	WT		1468	993	39.3333	76, -X, dup(X)(p11.4 pter), dup(X), +1, -2, -3, -4, -4, -4, -5, - 5, -6, -6, -7, -7, -9, -10,-10, -10, -11, -11, -13, -13, -13, -14, -14, -16, -16, +17, -18, -18, -18, -20, -20, -20,-21, -22, +24mar, del(1)(p13p22), +der(2)t(2;?)(2pter 2q37::?), +der(3)t (3;?)(3pter 3q27::?), +der(4)t(4;?)(4pter 4q2?1::?)x2, +der(4)t(4;5)(4pter 4q1?1::5q1?1 5qter), +der(?)t(?;5)(?::5q1?1 5qter), +der(6)t(6;?)(6pt…	Kishi et al.	DSMZ-Guide to LL
T-cell lymphoma	HH	Resistant			WT	WT	WT	WT	1086.33	737.667	27.6667		#N/A	#N/A
T-cell lymphoma	MJ	Resistant			WT	WT	WT	WT	1150.67	856	41.3333		#N/A	#N/A
													#N/A	#N/A
*Four cell lines in the panel (PLB-985, SKO-007, J.RT3-T3.5, CEM/C1) were excluded since they are subclones derived from parental cell lines already on the panel (HL-60, U266, Jurkat, CCRF-CEM)
** These cell lines have not been published as new cell lines so their characterization may be incomplete

## Sheet: Table S3 - Subpop Ploidy
Table S3. Among cell lines with low native modal chromosome number (< 50), the estimated polyploidy in the subpopulation of cells are reviewed in terms of response to Aurora inhibition by GSK1070916.
Cell Line	Response	Polyploidy in Subpopulations	Modal Number				% Polyploidy
REC-1	Resistant	0.25	44			Resistant (Avg.)	0.0788462
NAMALVA	Resistant	0.04	44			Sensitive (Avg.)	0.0117857
KG-1	Resistant	0.045	45
CA-46	Resistant	0.03	46
Jurkat	Resistant	0.08	46
MEC-1	Resistant	0.1	46
ARH-77	Resistant	0.08	46
CRO-AP5	Resistant	0.12	47
CRO-AP2	Resistant	0.12	48
OCI-AML3	Resistant	0	48
TANOUE	Resistant	0.12	48
BC-1	Resistant	0	49
RC-K8	Resistant	0.04	47
SEM	Sensitive	0.015	45
MOLT16	Sensitive	0	45
SUP-B15	Sensitive	0	46
GA10	Sensitive	0	46
OCI-LY-19	Sensitive	0.04	46
MC116	Sensitive	0.015	46
NOMO-1	Sensitive	0	47
SU-DHL-16	Sensitive	0.03	47
BV173	Sensitive	0	47
SU-DHL-5	Sensitive	0.015	47
SU-DHL-10	Sensitive	0	47
MV-4-11	Sensitive	0	48
SR	Sensitive	0	49
KARPAS-231	Sensitive	0.05	49

## Sheet: Table S4 - Genetics
Table S4. Background Genetics data for Cell lines treated with GSK1070916.
Group	CL Name	Response Designation (FACs and Cell Death)	Chromosome Number	NOTCH1 Mutation Status	p53 Mutation Status	AURKA 208079_s_at	AURKB 209464_at	AURKC 211107_s_at	ABCB1 (MDR1) 209993_at
Burkitt's	HS-Sultan	Resistant
Other	RCH-ACV	Discordant - Ambigous	47
Large BCL	Pfeiffer	Resistant
Myeloma	U266B1	Resistant				806.333	233	11.6667	6.33333
Large BCL	SU-DHL-6	Discordant - Ambigous	47
Burkitt's	NAMALWA	Resistant	44			658.333	445	15.3333	8
AML	CCRF-SB	Discordant - Ambigous
Large BCL	Farage	Discordant - Ambigous
T-ALL	CML-T1	Resistant	92	WT	WT	2052.67	235.667	49.6667	10
AML	THP-1	Resistant	94	WT	p.R174fs*3	1223	209.667	27	10.3333
B-ALL	TANOUE	Resistant	48			913.667	1186.67	31.6667	13.6667
Large BCL	Toledo	Discordant - Ambigous
Large BCL	DB	Resistant	80	WT	p.R248Q	645.333	515.333	25.3333	15.6667
Hodgkin's	HD-MY-Z	Discordant - Ambigous	53	WT	p.Y234fs*2	1422.33	629	28.3333	6.33333
B-ALL	JVM-3	Resistant	90	WT	WT	623	818.667	56	15.6667
AML	PLB-985	Sensitive-Exclude (Clonality)	46			1413.33	247.333	12	6.66667
AML	ML-2	Resistant	92	p.P2515fs*4,p.P2515fs*4,p.?fs	WT	915.667	478	17.3333	16.6667
T-ALL	Jurkat	Resistant		WT		911.667	666.667	46	19.3333
B-ALL	Kasumi-2	Discordant - Ambigous	46						10
B-cell lymphoma	RL	Resistant	51	WT	WT	1004.67	560.333	12.3333	21
Burkitt's	EB-2	Resistant	80	WT	p.G244D	982.667	845.667	66.6667	21
B-cell lymphoma	CRO-AP5	Resistant	47	WT	WT	795.667	438.333	30.3333	21.3333
T-ALL	MOLT-4	Discordant - Ambigous	82	p.P2515fs*4,p.L1601P	p.R306*	998.667	737.333	25.6667	11.3333
B-cell lymphoma	MHH-PREB-1	Discordant - Ambigous	48	WT	WT	801.333	979.667	29	11.3333
T-cell lymphoma	MJ	Resistant		WT	WT	1150.67	856	41.3333	21.6667
T-cell lymphoma	HH	Resistant		WT	WT	1086.33	737.667	27.6667	22
CML	MEC-1	Resistant	46			913.667	464	20.6667	25.6667
Burkitt's	Jiyoye	Discordant - Ambigous	45	WT		857	829.333	59.6667	14.6667
Burkitt's	Raji	Resistant	89	WT	p.R213Q	651	679.667	23.3333	29.3333
T-cell lymphoma	HuT78	Resistant	76	WT		1468	993	39.3333	32.6667
Burkitt's	EB-1	Discordant - Ambigous	47						16
T-ALL	CCRF-CEM	Resistant	90	p.R1595>PRLPHNSSFHFLR	p.R175H,p.R248Q	992.667	995.667	51.6667	35.3333
B-cell lymphoma	CRO-AP2	Resistant	48	WT	WT	899.667	519	22.6667	37
CML	K-562	Discordant - Ambigous	65	WT	p.Q136fs*13	1302.33	494.333	62	18.6667
B-ALL	NALM-6	Discordant - Ambigous	46	WT	WT				19.3333
Burkitt's	NC-37	Resistant							42.6667
Burkitt's	EB-3	Resistant		WT	WT				46
Burkitt's	1A2	Discordant - Ambigous				884.333	701.667	36.3333	20
Burkitt's	DG-75	Discordant - Ambigous	46	WT	p.R283H				20.6667
Myeloma	HUNS1	Resistant				1674.33	212.333	55.6667	66
B-cell lymphoma	BC-1	Resistant	49	WT	WT	355	299.667	18	124
B-cell lymphoma	JM-1	Discordant - Ambigous				1910.67	1308.33	11	21
Burkitt's	Daudi	Discordant - Ambigous	46	WT	p.G266E	619.333	1295.33	26.6667	21.3333
AML	KG-1	Resistant	45	WT	p.?	776.333	223.667	45.3333	184.333
Hodgkin's	L-428	Resistant	94	WT	WT	913	1273.67	49.3333	234
B-cell lymphoma	REC-1	Resistant	44			791.667	1131.33	39.6667	1783
T-ALL	DND-41	Resistant	92	p.L1594P,p.D1610V
B-cell lymphoma	DOHH-2	Discordant - Ambigous	47	WT	WT				28.6667
Burkitt's	CA-46	Resistant	46	WT	p.R248Q	970	753.333	32.3333
B-cell lymphoma	RC-K8	Resistant	47
AML	OCI-AML3	Resistant	48
CML	KCL-22	Resistant	51	WT
T-ALL	CTV-1	Resistant	92	p.S2524*,p.S2524*,p.S2524*	WT
B-cell lymphoma	BCP-1	Resistant
AML	HEL 92.1.7	Resistant
Burkitt's	P3HR-1	Resistant
B-cell lymphoma	RPMI 6666	Resistant		WT	WT
Hodgkin's	TO 175.t	Resistant
B-ALL	SEM	Sensitive	45
Large BCL	SU-DHL-16	Sensitive	47
Large BCL	SU-DHL-5	Sensitive	47
B-cell lymphoma	BC-3	Discordant - Ambigous	68	WT	WT				269
B-cell lymphoma	BC-2	Discordant - Ambigous							676.333
CML	EM-2	Sensitive	74	WT	p.R248Q	687.333	266	193
T-ALL	HPBALL	N/A - T-ALL Notch Review	95	p.D2443fs*39, p.L1575P
AML	F-36P	Discordant - Ambigous	41
T-ALL	RPMI8402	N/A - T-ALL Notch Review	90	p.E1584_Q1585insPVELMPPE
AML	GDM-1	Sensitive		WT	WT
T-ALL	ALL-SIL	Discordant - Ambigous	93	p.L1594P,p.L2458V,p.V2474fs*5
T-ALL	MOLT3	Discordant - Ambigous	98	p.L1601P,p.P2515fs*4
T-ALL	KOPTK1	N/A - T-ALL Notch Review	95	p.P2515fs*4, p.L1601P
B-cell lymphoma	NU-DUL-1	Discordant - Ambigous	45
Large BCL	SR	Sensitive	49	WT	WT	1367.33	676	37	3.66667
T-ALL	SKW-3	Discordant - Ambigous	46	p.Q2460*
T-ALL	Karpas45	N/A - T-ALL Notch Review	87	p.Q2460*, p.Q2460*
Burkitt's	MC116	Sensitive	46	WT	p.C238Y	911.667	1021.67	34	10
AML	HL-60	Sensitive	82	WT	p.M1_*394del	930.667	275.667	9.66667	10.6667
Large BCL	SU-DHL-10	Sensitive	47			818.667	883.333	151.333	13
CML	BV-173	Sensitive	47	WT	WT	1208	662	34.3333	13
AML	MV-4-11	Sensitive	48	WT	WT	859.667	479.333	22.6667	16.3333
AML	OCI-AML2	Discordant - Ambigous	48	WT	WT
CML	KU812	Sensitive	61	WT	WT	862.667	306.333	76.6667	19.3333
T-ALL	MOLT-16	Sensitive	45	WT	WT	1399.33	906.667	30.6667	28.6667
Large BCL	SU-DHL-4	Discordant - Ambigous	50
T-ALL	JMJurkat	N/A - T-ALL Notch Review	87	p.R1628H
T-ALL	PF382	N/A - T-ALL Notch Review	46	p.S2493fs*100, p.L1575P
Burkitt's	ST486	Sensitive		WT	p.R158H,p.N239D	898.667	1232.33	19.3333	32.3333
T-ALL	J.RT3-T3.5	Resistant-Exclude (Clonality)	46	WT	p.R196*,p.G361fs*8	778.667	648.667	14.3333
CML	MEG-01	Sensitive	54	WT	WT	917	373	69	115
T-ALL	P12Ichikawa	N/A - T-ALL Notch Review	83	p.V1722_V1722ins?
B-cell lymphoma	U-937	Discordant - Ambigous	63	WT
T-ALL	LOUCY	N/A - T-ALL Notch Review	45	WT
CML	EM-3	Discordant - Ambigous	73
T-ALL	CEM/C1	Discordant - Ambigous
T-ALL	CCRFHSB2	N/A - T-ALL Notch Review	46	WT
T-ALL	Du528	N/A - T-ALL Notch Review	46	WT
T-ALL	SUPT13	N/A - T-ALL Notch Review	46	WT
T-ALL	TALL1	N/A - T-ALL Notch Review	46	WT
T-ALL	HSB-2	Discordant - Ambigous	46	WT
Burkitt's	GA10	Sensitive	46	WT		933	918	81.6667
B-cell lymphoma	OCI-LY-19	Sensitive	46
B-cell lymphoma	HT	Discordant - Ambigous		WT	p.V216M,p.R273H
T-ALL	JurkatE6	N/A - T-ALL Notch Review	87	WT
AML	OCI-M1	Discordant - Ambigous
B-ALL	SUP-B15	Sensitive	46
AML	NOMO-1	Sensitive	47	WT	p.C242fs*5
Myeloma	SKO 007	Resistant-Exclude (Clonality)
B-ALL	KARPAS-231	Sensitive	49

## Sheet: Table S5 - p53 Low Chrom
Table S5. Review of Cell lines in panel with low native chromosome number (< 50) and low polyploid in subpopulations ( <= 5%).
Group	CL Name	Response Designation	Polyploidy	Modality	p53 Mutation Status
AML	KG-1	Resistant	0.045	45	p.?
Burkitt's	CA-46	Resistant	0.03	46	p.R248Q
T-ALL	J.RT3-T3.5	Resistant	0.053	46	p.R196*,p.G361fs*8
B-cell lymphoma	BC-1	Resistant	0	49	WT
T-ALL	MOLT16	Sensitive	0	45	WT
CML	BV173	Sensitive	0	47	WT
AML	NOMO-1	Sensitive	0	47	p.C242fs*5
AML	MV-4-11	Sensitive	0	48	WT
Large BCL	SR	Sensitive	0	49	WT

## Sheet: Table S6 - ABL Inhibition
Table S6. Percent inhibition from Kinase screen of GSK1070916 for human and mouse ABL oncogene at 0.3 uM and 10 uM
	0.3 uM	10 uM
ABL - Human	0.04	0.61
ABL - Mouse	0	0.76

## Sheet: Figure3-Diploid Cells
	Cell Line	Response	Polyploidy in Subpopulations	Modal Number
1	REC-1	Resistant	0.25	44
2	NAMALVA	Resistant	0.04	44
3	KG-1	Resistant	0.045	45
4	CA-46	Resistant	0.03	46
5	Jurkat	Resistant	0.08	46
6	MEC-1	Resistant	0.1	46
7	ARH-77	Resistant	0.08	46
8	CRO-AP5	Resistant	0.12	47
9	CRO-AP2	Resistant	0.12	48
10	OCI-AML3	Resistant	0	48
11	TANOUE	Resistant	0.12	48
12	BC-1	Resistant	0	49
13	RC-K8	Resistant	0.04	47
14	SEM	Sensitive	0.015	45
15	MOLT16	Sensitive	0	45
16	SUP-B15	Sensitive	0	46
17	GA10	Sensitive	0	46
18	OCI-LY-19	Sensitive	0.04	46
19	MC116	Sensitive	0.015	46
20	NOMO-1	Sensitive	0	47
21	SU-DHL-16	Sensitive	0.03	47
22	BV173	Sensitive	0	47
23	SU-DHL-5	Sensitive	0.015	47
24	SU-DHL-10	Sensitive	0	47
25	MV-4-11	Sensitive	0	48
26	SR	Sensitive	0	49
27	KARPAS-231	Sensitive	0.05	49
